# Supplementary material for: Lipoic/Capsaicin-Related Amides: Synthesis and Biological Characterization of New TRPV1 Agonists Endowed with Protective Properties against Oxidative Stress
Source: Int J Mol Sci. 2022 Nov 5;23(21):13580. doi: 10.3390/ijms232113580 (PMC9658705; doi:10.3390/ijms232113580)
Supplement: Supplementary file 1 [file ijms-23-13580-s001.zip]

Archive with 1 entries (1 files):
- ijms-2012027-supplementary.pdf
